# Supplementary material for: The rise and fall of an ancient Adélie penguin ‘supercolony’ at Cape Adare, Antarctica
Source: R Soc Open Sci. 2018 Apr 18;5(4):172032. doi: 10.1098/rsos.172032 (PMC5936921; doi:10.1098/rsos.172032)
Supplement: Stable isotope raw data on penguin egg membrane [file rsos172032supp1.xlsx]

## Sheet: Organic, C and N
Project:	Supplementary Material
Client:	Table S1. Stable isotope results of modern Adélie Penguin egg membrane from Cape Adare (CA), Cape Hallett (CH), Adélie Cove (AC), and Inexpressible Island (II).
	Analyses were completed at the Stable Isotope Laboratory, University of Saskatchewan, Saskatoon, Canada. REP = repeat runs
	Sample #	Location	SIL Analysis ID	%C	δ13C	%N	δ15N
	CA1m	Cape Adare (CA)	79455	43.839	-24.2173	13.7168	9.63396
	CA1m REP	Cape Adare (CA)	79456	43.9815	-24.2495	13.7591	9.72536
	CA2	Cape Adare (CA)	79457	46.4599	-26.0362	11.3343	9.14317
	CA2 REP	Cape Adare (CA)	79458	45.7283	-25.7391	11.6916	9.10442
	CA3	Cape Adare (CA)	79459	40.9771	-24.7964	13.0914	9.12926
	CA3 REP	Cape Adare (CA)	79460	40.6216	-24.7823	12.9792	9.23953
	CA4	Cape Adare (CA)	79461	45.5676	-25.3765	12.6705	9.28226
	CA4 REP	Cape Adare (CA)	79462	44.949	-24.879	13.2092	9.1372
	CA5	Cape Adare (CA)	79463	40.4277	-25.2023	11.6667	8.79445
	CA5 REP	Cape Adare (CA)	79464	41.6912	-25.1912	12.2226	8.6633
	CH1m	Cape Hallett (CH)	78878	43.9649	-24.4308	13.1425	8.72126
	CH2m	Cape Hallett (CH)	78879	46.5293	-24.6327	13.9658	9.49321
	CH3m	Cape Hallett (CH)	78880	44.0467	-24.1414	12.6531	9.18324
	CH4m	Cape Hallett (CH)	78881	46.7864	-24.4238	13.867	9.53593
	CH5m	Cape Hallett (CH)	78882	40.584	-24.395	10.9617	9.44751
	CH5m REP	Cape Hallett (CH)	78883	44.2338	-24.2856	12.8823	9.4793
	CH6m	Cape Hallett (CH)	78884	46.8882	-25.2086	12.6321	8.84048
	CH7m	Cape Hallett (CH)	78887	45.4377	-23.4462	14.3872	9.10773
	CH8m	Cape Hallett (CH)	78967	43.6575	-23.5556	13.4509	8.67365
	CH9m	Cape Hallett (CH)	78889	45.9085	-24.39	13.8102	8.71927
	CH10m	Cape Hallett (CH)	78890	46.0511	-25.2106	12.6457	9.18622
	CH11m	Cape Hallett (CH)	78968	38.7908	-25.042	10.6878	9.20581
	CH12m	Cape Hallett (CH)	78892	45.1786	-24.574	13.3943	8.67457
	CH13m	Cape Hallett (CH)	78893	47.4238	-24.6755	14.1885	9.35114
	CH14m	Cape Hallett (CH)	78912	43.654	-25.4512	12.9026	8.8296
	CH15m	Cape Hallett (CH)	78913	45.2145	-24.9272	14.0388	9.35795
	CH16m	Cape Hallett (CH)	78969	46.9131	-24.6322	14.1773	9.16894
	CH17m	Cape Hallett (CH)	78915	41.6804	-25.2191	12.7652	8.82064
	CH18m	Cape Hallett (CH)	78916	40.7546	-23.891	12.6998	9.15497
	CH19m	Cape Hallett (CH)	78917	45.1565	-25.1165	13.6773	9.87735
	CH20m	Cape Hallett (CH)	78918	45.717	-24.5556	14.6407	8.12015
	AC1m	Adelie Cove (AC)	78857	45.5961	-24.6576	13.2205	10.6427
	AC2m	Adelie Cove (AC)	78858	45.8856	-23.8301	14.8269	9.95419
	AC2m REP	Adelie Cove (AC)	78859	44.9411	-23.8907	14.3475	10.0009
	AC3m	Adelie Cove (AC)	78860	41.9334	-24.0907	13.046	10.2234
	AC4m	Adelie Cove (AC)	78861	50.6692	-26.9043	11.208	10.144
	AC5m	Adelie Cove (AC)	78862	47.6843	-25.6372	13.3637	9.75549
	AC6m	Adelie Cove (AC)	78863	46.4336	-25.3727	12.5994	10.4559
	AC7m	Adelie Cove (AC)	78864	49.0862	-24.6844	13.3808	10.1241
	AC8m	Adelie Cove (AC)	78867, 78868	45.4266	-24.0618	14.2136	10.1032
	AC9m	Adelie Cove (AC)	78869	43.9975	-23.8878	13.8551	9.98897
	AC10m	Adelie Cove (AC)	78870	44.9833	-23.8122	13.7964	10.7301
	AC11m	Adelie Cove (AC)	78871	48.6756	-25.7427	11.8774	10.0247
	AC12m	Adelie Cove (AC)	78872	45.3318	-23.9246	13.9941	10.0476
	AC13m	Adelie Cove (AC)	78873	37.8538	-23.4442	11.1261	10.0893
	AC14m	Adelie Cove (AC)	78874	47.779	-25.4831	11.5654	10.4003
	AC15m	Adelie Cove (AC)	78877	45.7235	-23.8818	14.5188	9.96015
	II1m	Inexpressible Island (II)	78919	45.2032	-24.2467	13.3603	10.0346
	II2m	Inexpressible Island (II)	78922	45.1652	-24.6343	13.9497	10.3759
	II3m	Inexpressible Island (II)	78970	49.3269	-25.8595	11.7662	9.33636
	II4m	Inexpressible Island (II)	78924	45.6267	-24.162	14.2642	9.69924
	II5m	Inexpressible Island (II)	78925	45.9553	-23.8412	14.0466	9.82462
	II6m	Inexpressible Island (II)	78971	51.7669	-26.7671	11.6679	10.1874
	II7m	Inexpressible Island (II)	78928	44.0685	-24.2009	13.2999	10.1062
	II8m	Inexpressible Island (II)	78929	45.0703	-24.435	13.6887	10.0465
	II9m	Inexpressible Island (II)	78932	43.5339	-22.4903	13.802	10.4385
	II10m	Inexpressible Island (II)	78933	49.5335	-25.8617	12.5795	9.98183
	II11m	Inexpressible Island (II)	78934	46.8187	-23.9548	14.354	10.1072
	II12m	Inexpressible Island (II)	78935	43.7773	-24.3184	12.8737	10.1699
	II13m	Inexpressible Island (II)	78936	43.0397	-23.891	13.2697	9.95994
	II14m	Inexpressible Island (II)	78937	44.4657	-23.2464	14.171	9.47735
	II15m	Inexpressible Island (II)	78938	43.6489	-23.908	13.8366	10.2455
	II16m	Inexpressible Island (II)	78939	41.3469	-25.1294	11.1249	10.3261
	II17m	Inexpressible Island (II)	78942	45.52	-23.905	13.5319	10.0614
	II18m	Inexpressible Island (II)	78943	37.7802	-23.1309	11.2495	9.6674
	II19m	Inexpressible Island (II)	78944	45.6999	-22.7433	14.5494	9.97188
	II19m REP	Inexpressible Island (II)	78945	44.9263	-22.7204	14.03	9.75795
	II20m	Inexpressible Island (II)	78946	42.2462	-23.895	12.9057	9.88631
	II21m	Inexpressible Island (II)	78947	44.5331	-25.1603	11.504	9.57288
	II21m REP	Inexpressible Island (II)	78948	44.9979	-24.9859	12.2462	9.61666
	CHICKEN EGG	Patterson Breakfast	78972	45.9035	-20.8865	15.0134	4.62364
	CHICKEN EGG REP	Patterson Breakfast	78973	45.5672	-20.9239	14.7377	4.63061
	Standards
	Analysis	Std. ID	%C	δ13C	%N	δ15N
	78855	Light Glycine	32.0116	-27.3907	18.7008	1.31969
	78865	Light Glycine	31.989	-27.4444	18.7217	1.41407
	78866	Light Glycine	32.0494	-27.3867	18.7547	1.46276
	78875	Light Glycine	31.8872	-27.3857	18.6712	1.48859
	78885	Light Glycine	31.7976	-27.506	18.6806	1.4717
	78910	Light Glycine	31.9957	-27.4507	18.6882	1.45052
	78920	Light Glycine	31.9403	-27.4936	18.7049	1.52316
	78931	Light Glycine	31.9866	-27.3611	18.7243	1.48833
	78940	Light Glycine	31.8558	-27.4179	18.7468	1.4943
	78941	Light Glycine	32.0877	-27.3511	18.7052	1.48236
	78949	Light Glycine	31.8844	-27.4707	18.53	1.44853
	78950	Light Glycine	31.9909	-27.388	18.6764	1.35898
	78994	Light Glycine	31.9439	-27.442	18.6309	1.50142
		Average	31.9554	-27.4222	18.6874	1.45418
		Accepted	32	-27.45	18.7	1.45
